# Supplementary material for: Contributions of γ-Aminobutyric Acid (GABA) Receptors for the Activities of Pectis brevipedunculata Essential Oil against Drosophila suzukii and Pollinator Bees
Source: Plants (Basel). 2024 May 17;13(10):1392. doi: 10.3390/plants13101392 (PMC11124835; doi:10.3390/plants13101392)
Supplement: Supplementary file 1 [file plants-13-01392-s001.zip]

Archive with 1 entries (1 files):
- plants-2969817-supplementary.pdf
